# Supplementary material for: Prognostic Significance of Organ-Specific Metastases in Patients with Metastatic Upper Tract Urothelial Carcinoma
Source: J Clin Med. 2022 Sep 9;11(18):5310. doi: 10.3390/jcm11185310 (PMC9504073; doi:10.3390/jcm11185310)
Supplement: Supplementary file 1 [file jcm-11-05310-s001.zip]

Archive with 1 entries (1 files):
- jcm-1904756-supplementary Figure S1.pdf
